# Supplementary material for: Datasets on factors influencing trading on pedestrian bridges along Ikorodu road, Lagos, Nigeria
Source: Data Brief. 2018 Jun 22;19:1584–93. doi: 10.1016/j.dib.2018.06.055 (PMC6141263; doi:10.1016/j.dib.2018.06.055)
Supplement: Supplementary file 3 — Supplementary material [file mmc3.zip]

Archive with 1 entries (1 files):
- Supplementary Data 2.sav
